# Supplementary material for: Synthesis and Characterization of a Novel Sol–Gel-Derived Ni-Doped TiO2 Photocatalyst for Rapid Visible Light-Driven Mineralization of Paracetamol
Source: Nanomaterials (Basel). 2025 Mar 31;15(7):530. doi: 10.3390/nano15070530 (PMC11990163; doi:10.3390/nano15070530)
Supplement: Supplementary file 1 [file nanomaterials-15-00530-s001.zip]

Archive with 1 entries (1 files):
- nanomaterials-3522782-supplementary.pdf
